# Supplementary material for: Improved Healing after Non-Surgical Periodontal Therapy Is Associated with Higher Protein Intake in Patients Who Are Non-Smokers
Source: Nutrients. 2021 Oct 22;13(11):3722. doi: 10.3390/nu13113722 (PMC8619233; doi:10.3390/nu13113722)
Supplement: Supplementary file 1 [file nutrients-13-03722-s001.zip]

Archive with 1 entries (1 files):
- nutrients-1415851-supplementary.pdf
